# Supplementary material for: Highly Dispersed Pt-Incorporated Mesoporous Fe2O3 for Low-Level Sensing of Formaldehyde Gas
Source: Nanomaterials (Basel). 2023 Feb 8;13(4):659. doi: 10.3390/nano13040659 (PMC9960270; doi:10.3390/nano13040659)
Supplement: Supplementary file 1 [file nanomaterials-13-00659-s001.zip]

Archive with 1 entries (1 files):
- nanomaterials-2184959-supplementary.pdf
